# Supplementary material for: SIRT3 Mediates Coordination Between Energy Metabolism and SOD Activity in Melatonin-Enhanced Boar Sperm Motility
Source: Cells. 2025 Oct 20;14(20):1633. doi: 10.3390/cells14201633 (PMC12564921; doi:10.3390/cells14201633)
Supplement: Supplementary file 1 [file cells-14-01633-s001.zip]

Archive with 1 entries (1 files):
- cells-3898690-supplementary.pdf
